# Supplementary material for: Reversibility of Central Nervous System Adverse Events in Course of Art
Source: Viruses. 2022 May 11;14(5):1028. doi: 10.3390/v14051028 (PMC9147522; doi:10.3390/v14051028)
Supplement: Supplementary file 1 [file viruses-14-01028-s001.zip]

Archive with 1 entries (1 files):
- viruses-1665449-supplementary.pdf
